# Supplementary material for: Discovery of p-Coumaric Acid as a Candidate Cholesterol-Lowering Factor in Germinated Brown Rice via Untargeted Metabolomics Combined with a Cholesterol-Induced HepG2 Cell Model
Source: Foods. 2026 Apr 13;15(8):1344. doi: 10.3390/foods15081344 (PMC13114526; doi:10.3390/foods15081344)
Supplement: Supplementary file 1 [file foods-15-01344-s001.zip]

Archive with 1 entries (1 files):
- foods-4193459-supplementary.pdf
